# Supplementary material for: Cutting Edge: Synapse Propensity of Human Memory CD8 T Cells Confers Competitive Advantage over Naive Counterparts
Source: J Immunol. 2019 Jun 14;203(3):601–6. doi: 10.4049/jimmunol.1801687 (PMC6643047; doi:10.4049/jimmunol.1801687)
Supplement: Data Supplement [file JI_1801687.zip]

Archive with 6 entries (6 files):
- JI_1801687_Supplemental_Figures_1.pdf
- JI_1801687_Supplemental_Material_2.pdf
- JI_1801687_Supplemental_Video_1.mov
- JI_1801687_Supplemental_Video_2.mov
- JI_1801687_Supplemental_Video_3.mov
- manifest.xml
