# Supplementary material for: Cutting Edge: Synapse Propensity of Human Memory CD8 T Cells Confers Competitive Advantage over Naive Counterparts
Source: J Immunol. 2019 Jun 14;203(3):601–6. doi: 10.4049/jimmunol.1801687 (PMC6643047; doi:10.4049/jimmunol.1801687)
Supplement: Data Supplement [file JI_1801687.zip › manifest.xml]

<?xml version="1.0" encoding="ISO-8859-1"?>
<!DOCTYPE datasupp PUBLIC "-//HIGHWIRE//DTD HighWire Data Supplement Manifest//EN" "http://schema.highwire.org/public/hwx/ds/datasupplement_manifest.dtd">
<datasupp sitecode="jimmunol">
<resource type="doi">10.4049/jimmunol.1801687</resource>
<linktext>Data Supplement</linktext>
<datasupp_id_string>Supplemental</datasupp_id_string>
<title>Data Supplement</title>
<description>
</description>
<file>
<filename>JI_1801687_Supplemental_Figures_1.pdf</filename>
<linktext>Supplemental Figures 1 (PDF)</linktext>
<item_id_string>Supplemental_PDF1</item_id_string>
<description>
</description>
</file>
<file>
<filename>JI_1801687_Supplemental_Material_2.pdf</filename>
<linktext>Supplemental Material 2 (PDF)</linktext>
<item_id_string>Supplemental_PDF2</item_id_string>
<description>
</description>
</file>
<file>
<filename>JI_1801687_Supplemental_Video_1.mov</filename>
<linktext>Supplemental Video 1 (MOV)</linktext>
<item_id_string>Supplemental_MOV3</item_id_string>
<description>
</description>
</file>
<file>
<filename>JI_1801687_Supplemental_Video_2.mov</filename>
<linktext>Supplemental Video 2 (MOV)</linktext>
<item_id_string>Supplemental_MOV4</item_id_string>
<description>
</description>
</file>
<file>
<filename>JI_1801687_Supplemental_Video_3.mov</filename>
<linktext>Supplemental Video 3 (MOV)</linktext>
<item_id_string>Supplemental_MOV5</item_id_string>
<description>
</description>
</file>
</datasupp>
